# Supplementary material for: Human Serum Albumin Protein Corona in Prussian Blue Nanoparticles
Source: Nanomaterials (Basel). 2024 Aug 11;14(16):1336. doi: 10.3390/nano14161336 (PMC11356891; doi:10.3390/nano14161336)
Supplement: Supplementary file 1 [file nanomaterials-14-01336-s001.zip]

Archive with 1 entries (1 files):
- nanomaterials-3139218-supplementary.pdf
